# Supplementary material for: Association between meat consumption and cancer mortality in Korean adults
Source: Front Nutr. 2026 May 4;13:1811743. doi: 10.3389/fnut.2026.1811743 (PMC13180620; doi:10.3389/fnut.2026.1811743)
Supplement: Supplementary file 1 [file Data_Sheet_1.zip]

Archive with 4 entries (4 files):
- Table_2.xlsx
- Table 1B.xlsx
- Table 1A.xlsx
- Table_3.xlsx
