# Supplementary material for: Association between meat consumption and cancer mortality in Korean adults
Source: Front Nutr. 2026 May 4;13:1811743. doi: 10.3389/fnut.2026.1811743 (PMC13180620; doi:10.3389/fnut.2026.1811743)
Supplement: Supplementary file 1 [file Data_Sheet_1.zip › Table_2.xlsx]

## Sheet: Table 1
			Supplementary Table 2. Definitions of covariates
			Age (years)		continuous
			BMI (kg/m2)		<23
					23 to <25
					≥25
			Smoking status (pack-years)		continuous
			Alcohol intake (g/day)		0
					>0 to <5
					5 to <15
					≥15
			Education level		elementary school or less
					middle school
					high school or more
			Physical activity		KARE	tertiles (MET-hours/week)
				Low	CAVAS & HEXA	none
				Middle		1-4 times/week
				High		≥5 times/week
			Energy intake (kcal/d)		continuous
