# Supplementary material for: Association between meat consumption and cancer mortality in Korean adults
Source: Front Nutr. 2026 May 4;13:1811743. doi: 10.3389/fnut.2026.1811743 (PMC13180620; doi:10.3389/fnut.2026.1811743)
Supplement: Supplementary file 1 [file Data_Sheet_1.zip › Table 1B.xlsx]

## Sheet: Women
	Supplementary Table 1B. Association between meat consumption and cancer mortality by cancer type in women
		Gastric cancer		Colorectal cancer		Colon cancer		Rectal cancer		Liver cancer		Pancreatic cancer		Lung cancer		Breast cancer		Ovarian cancer		All cancer
		no	HR(95%CI)	no	HR(95%CI)	no	HR(95%CI)	no	HR(95%CI)	no	HR(95%CI)	no	HR(95%CI)	no	HR(95%CI)	no	HR(95%CI)	no	HR(95%CI)	no	HR(95%CI)
	Total meat
	Q1	29	1	54	1	35	1	19	1	45	1	43	1	89	1	20	1	13	1	433	1
	Q2	18	0.81 (0.44-1.48)	27	0.74 (0.46-1.20)	19	0.87 (0.49-1.56)	8	0.54 (0.23-1.26)	21	0.60 (0.35-1.02)	39	1.17 (0.75-1.83)	57	0.97 (0.68-1.36)	22	1.22 (0.65-2.27)	13	1.21 (0.55-2.66)	303	0.98 (0.85-1.15)
	Q3	12	0.60 (0.29-1.23)	23	0.76 (0.45-1.29)	15	0.87 (0.45-1.67)	8	0.59 (0.24-1.43)	23	0.75 (0.44-1.28)	34	1.20 (0.74-1.94)	48	1.01 (0.69-1.47)	19	1.10 (0.56-2.15)	14	1.49 (0.67-3.32)	250	0.97 (0.82-1.14)
	Q4	14	0.71 (0.33-1.50)	32	1.27 (0.75-2.16)	22	1.64 (0.86-3.13)	10	0.78 (0.31-1.95)	28	0.95 (0.54-1.66)	21	0.80 (0.44-1.45)	43	1.01 (0.66-1.54)	22	1.32 (0.65-2.69)	15	1.75 (0.74-4.16)	239	1.03 (0.86-1.24)
	P for trend		0.3786		0.2223		0.0901		0.8083		0.7629		0.3803		0.9273		0.525		0.2033		0.7287
	Red meat
	Q1	27	1	54	1	34	1	20	1	46	1	43	1	90	1	21	1	14	1	434	1
	Q2	17	0.80 (0.42-1.51)	27	0.69 (0.43-1.13)	20	0.84 (0.47-1.51)	7	0.46 (0.19-1.13)	22	0.64 (0.38-1.09)	42	1.20 (0.77-1.87)	53	0.87 (0.61-1.25)	23	1.09 (0.59-2.04)	11	0.98 (0.43-2.23)	305	0.96 (0.82-1.12)
	Q3	17	0.88 (0.44-1.74)	24	0.73 (0.43-1.25)	17	0.87 (0.45-1.67)	7	0.52 (0.20-1.34)	23	0.78 (0.45-1.36)	31	1.04 (0.63-1.73)	52	1.07 (0.73-1.57)	16	0.78 (0.38-1.58)	13	1.35 (0.59-3.08)	246	0.92 (0.77-1.09)
	Q4	12	0.60 (0.26-1.37)	31	1.17 (0.68-2.02)	20	1.34 (0.68-2.64)	11	0.92 (0.37-2.29)	26	0.91 (0.51-1.63)	21	0.78 (0.42-1.42)	42	0.93 (0.60-1.45)	23	1.16 (0.56-2.38)	17	1.93 (0.82-4.55)	240	0.98 (0.81-1.12)
	P for trend		0.2614		0.2937		0.271		0.7812		0.9111		0.2715		0.9322		0.6924		0.082		0.9194
	Beef
	Q1	28	1	56	1	38	1	18	1	42	1	41	1	90	1	19	1	18	1	430	1
	Q2	17	0.70 (0.38-1.31)	26	0.59 (0.36-0.95)	18	0.58 (0.32-1.04)	8	0.60 (0.25-1.41)	23	0.71 (0.42-1.21)	31	0.86 (0.53-1.40)	63	0.95 (0.68-1.32)	21	1.11 (0.59-2.12)	15	0.99 (0.49-2.01)	311	0.92 (0.79-1.07)
	Q3	18	0.84 (0.43-1.62)	25	0.68 (0.40-1.14)	13	0.50 (0.25-1.00)	12	1.10 (0.48-2.49)	30	1.09 (0.65-1.83)	38	1.32 (0.81-2.14)	43	0.82 (0.55-1.22)	23	1.24 (0.64-2.39)	12	0.86 (0.39-1.90)	262	0.93 (0.78-1.10)
	Q4	10	0.45 (0.20-1.02)	29	0.95 (0.56-1.60)	22	1.06 (0.57-1.98)	7	0.70 (0.26-1.89)	22	0.79 (0.44-1.42)	27	1.06 (0.61-1.83)	41	0.81 (0.53-1.24)	20	1.11 (0.54-2.28)	10	0.70 (0.29-1.70)	222	0.84 (0.70-1.01)
	P for trend		0.0756		0.6316		0.353		0.6445		0.5977		0.7134		0.3406		0.897		0.3912		0.0918
	pork
	Q1	25	1	50	1	30	1	20	1	45	1	44	1	93	1	22	1	13	1	419	1
	Q2	15	0.77 (0.40-1.50)	32	0.85 (0.53-1.36)	26	1.18 (0.68-2.07)	6	0.39 (0.15-1.00)	28	0.85 (0.52-1.40)	39	1.07 (0.68-1.67)	48	0.76 (0.53-1.10)	19	0.88 (0.46-1.66)	10	0.94 (0.41-2.20)	299	0.96 (0.83-1.13)
	Q3	17	1.02 (0.52-2.02)	25	0.81 (0.48-1.37)	16	0.91 (0.47-1.78)	9	0.66 (0.28-1.57)	20	0.73 (0.42-1.29)	32	1.06 (0.65-1.74)	46	0.94 (0.64-1.38)	15	0.73 (0.36-1.48)	14	1.53 (0.68-3.44)	249	0.98 (0.83-1.16)
	Q4	16	1.00 (0.47-2.14)	29	1.12 (0.65-1.94)	19	1.37 (0.69-2.72)	10	0.78 (0.32-1.95)	24	0.91 (0.51-1.62)	22	0.81 (0.45-1.45)	50	1.13 (0.75-1.70)	27	1.38 (0.71-2.71)	18	2.11 (0.92-4.87)	258	1.13 (0.94-1.36)
	P for trend		0.8227		0.5206		0.4059		0.9571		0.8292		0.4145		0.3362		0.1562		0.0414		0.1216
	Chicken
	Q1	27	1	54	1	33	1	21	1	56	1	48	1	108	1	21	1	19	1	489	1
	Q2	12	1.36 (0.68-2.73)	15	0.90 (0.50-1.62)	12	1.18 (0.60-2.32)	3	0.46 (0.14-1.58)	8	0.48 (0.23-1.01)	22	1.45 (0.87-2.43)	19	0.62 (0.38-1.01)	10	1.28 (0.59-2.75)	5	0.75 (0.28-2.02)	134	0.90 (0.74-1.10)
	Q3	22	0.98 (0.54-1.79)	40	0.98 (0.63-1.53)	29	1.24 (0.72-2.14)	11	0.63 (0.29-1.36)	26	0.57 (0.35-0.92)	35	0.84 (0.53-1.33)	61	0.78 (0.56-1.09)	32	1.55 (0.86-2.80)	20	1.01 (0.52-1.96)	354	0.93 (0.80-1.08)
	Q4	12	0.76 (0.35-1.65)	27	1.04 (0.61-1.77)	17	1.16 (0.59-2.28)	10	0.86 (0.36-2.05)	27	0.87 (0.51-1.47)	32	1.28 (0.77-2.11)	49	1.01 (0.69-1.49)	20	1.27 (0.63-2.55)	11	0.74 (0.32-1.69)	248	1.01 (0.85-1.20)
	P for trend		0.4207		0.8563		0.683		0.8016		0.165		0.4596		0.866		0.6342		0.5162		0.8567
	Organ meat
	Q1	38	1	62	1	41	1	21	1	48	1	50	1	118	1	25	1	28	1	550	1
	Q2	14	0.77 (0.41-1.45)	25	0.91 (0.56-1.47)	15	0.83 (0.45-1.53)	10	1.07 (0.49-2.33)	20	1.09 (0.64-1.86)	30	1.29 (0.81-2.05)	47	0.96 (0.68-1.36)	17	1.46 (0.78-2.75)	12	0.96 (0.48-1.93)	247	1.05 (0.90-1.23)
	Q3	13	0.75 (0.39-1.46)	26	1.06 (0.66-1.72)	20	1.23 (0.70-2.18)	6	0.73 (0.28-1.86)	30	1.85 (1.14-2.99)	29	1.43 (0.89-2.32)	49	1.12 (0.79-1.59)	16	1.46 (0.76-2.80)	6	0.50 (0.20-1.23)	242	1.15 (0.98-1.35)
	Q4	8	0.49 (0.21-1.11)	23	1.19 (0.70-2.02)	15	1.16 (0.60-2.22)	8	1.25 (0.51-3.06)	19	1.38 (0.77-2.47)	28	1.83 (1.10-3.04)	23	0.65 (0.41-1.05)	25	2.57 (1.39-4.75)	9	0.76 (0.33-1.73)	186	1.06 (0.89-1.28)
	P for trend		0.1065		0.4185		0.467		0.7341		0.1746		0.0266		0.133		0.0038		0.3975		0.4662
	processed meat
	No	57	1	110	1	72	1	38	1	102	1	113	1	206	1	66	1	47	1	1027	1
	Yes	16	1.56 (0.85-2.85)	26	1.34 (0.85-2.14)	19	1.54 (0.89-2.67)	7	0.99 (0.42-2.36)	15	0.83 (0.47-1.48)	24	1.16 (0.73-1.85)	31	0.94 (0.63-1.40)	17	0.80 (0.44-1.42)	8	0.70 (0.31-1.55)	198	1.08 (0.91-1.26)
