# Supplementary material for: Association between meat consumption and cancer mortality in Korean adults
Source: Front Nutr. 2026 May 4;13:1811743. doi: 10.3389/fnut.2026.1811743 (PMC13180620; doi:10.3389/fnut.2026.1811743)
Supplement: Supplementary file 1 [file Data_Sheet_1.zip › Table 1A.xlsx]

## Sheet: Men
	Supplementary Table 1A. Association between meat consumption and cancer mortality by cancer type in men
		Gastric cancer		Colorectal cancer		Colon cancer		Rectal cancer		Liver cancer		Pancreatic cancer		Lung cancer		Prostate cancer		All cancer
		no	HR(95%CI)	no	HR(95%CI)	no	HR(95%CI)	no	HR(95%CI)	no	HR(95%CI)	no	HR(95%CI)	no	HR(95%CI)	no	HR(95%CI)	no	HR(95%CI)
	Total meat
	Q1	57	1	47	1	30	1	17	1	90	1	52	1	189	1	28	1	643	1
	Q2	38	0.95 (0.62-1.45)	40	1.20 (0.78-1.86)	21	0.98 (0.55-1.74)	19	1.59 (0.81-3.12)	61	0.87 (0.62-1.21)	30	0.75 (0.47-1.19)	129	1.13 (0.89-1.42)	18	1.09 (0.59-2.00)	426	0.96 (0.84-1.08)
	Q3	24	0.70 (0.42-1.16)	31	1.07 (0.66-1.73)	15	0.77 (0.39-1.49)	16	1.59 (0.77-3.29)	65	1.02 (0.72-1.45)	24	0.71 (0.42-1.19)	118	1.28 (1.00-1.64)	12	0.93 (0.45-1.93)	391	1.04 (0.91-1.19)
	Q4	20	0.61 (0.33-1.11)	29	1.05 (0.61-1.83)	12	0.62 (0.28-1.37)	17	1.83 (0.83-4.03)	48	0.77 (0.51-1.17)	24	0.84 (0.47-1.49)	87	1.14 (0.84-1.53)	10	0.97 (0.42-2.25)	299	0.89 (0.76-1.04)
	P for trend		0.0751		0.9936		0.2016		0.2062		0.2941		0.6305		0.3682		0.8796		0.2192
	Red meat
	Q1	60	1	45	1	28	1	17	1	93	1	51	1	191	1	27	1	645	1
	Q2	36	0.85 (0.55-1.31)	41	1.35 (0.87-2.11)	23	1.38 (0.78-2.45)	18	1.34 (0.67-2.68)	55	0.79 (0.56-1.12)	30	0.75 (0.47-1.21)	119	0.99 (0.78-1.26)	18	1.14 (0.61-2.14)	401	0.90 (0.79-1.03)
	Q3	24	0.64 (0.38-1.08)	32	1.17 (0.71-1.93)	15	1.02 (0.52-2.04)	17	1.36 (0.65-2.84)	63	1.00 (0.70-1.43)	24	0.71 (0.42-1.21)	124	1.27 (0.99-1.63)	11	0.86 (0.40-1.85)	395	1.05 (0.91-1.20)
	Q4	19	0.48 (0.26-0.90)	29	1.03 (0.58-1.81)	12	0.75 (0.33-1.69)	17	1.37 (0.61-3.08)	53	0.82 (0.54-1.25)	25	0.89 (0.50-1.60)	89	1.05 (0.78-1.41)	12	1.08 (0.47-2.47)	318	0.91 (0.77-1.07)
	P for trend		0.0185		0.7904		0.3365		0.5852		0.5302		0.8487		0.6069		0.9556		0.4613
	Beef
	Q1	61	1	50	1	28	1	22	1	95	1	39	1	207	1	29	1	653	1
	Q2	44	1.02 (0.68-1.53)	35	1.01 (0.64-1.58)	19	1.16 (0.63-2.12)	16	0.84 (0.43-1.64)	76	1.09 (0.80-1.49)	42	1.31 (0.83-2.06)	133	0.96 (0.77-1.21)	21	1.09 (0.60-1.97)	492	1.05 (0.93-1.19)
	Q3	23	0.69 (0.41-1.16)	34	1.20 (0.75-1.94)	16	1.28 (0.66-2.48)	18	1.07 (0.54-2.14)	45	0.76 (0.52-1.12)	25	0.96 (0.56-1.66)	101	1.00 (0.77-1.29)	10	0.61 (0.28-1.32)	327	0.88 (0.76-1.01)
	Q4	11	0.37 (0.18-0.74)	28	1.05 (0.61-1.79)	15	1.30 (0.63-2.67)	13	0.80 (0.36-1.78)	48	0.84 (0.56-1.26)	24	1.14 (0.64-2.02)	82	0.93 (0.69-1.24)	8	0.56 (0.23-1.34)	287	0.87 (0.74-1.02)
	P for trend		0.0027		0.8721		0.5067		0.6271		0.2915		0.9007		0.636		0.1359		0.0373
	pork
	Q1	51	1	45	1	29	1	16	1	83	1	43	1	194	1	26	1	612	1
	Q2	40	1.11 (0.72-1.70)	35	1.11 (0.71-1.75)	15	0.86 (0.45-1.63)	20	1.49 (0.75-2.93)	65	1.05 (0.75-1.47)	35	1.06 (0.67-1.69)	102	0.77 (0.60-0.98)	19	1.20 (0.65-2.23)	415	0.95 (0.84-1.09)
	Q3	26	0.80 (0.48-1.33)	35	1.25 (0.78-2.02)	20	1.33 (0.71-2.48)	15	1.24 (0.59-2.61)	55	0.96 (0.67-1.39)	23	0.84 (0.49-1.43)	121	1.15 (0.90-1.46)	11	0.86 (0.40-1.83)	373	1.00 (0.87-1.15)
	Q4	22	0.64 (0.36-1.16)	32	1.11 (0.65-1.89)	14	0.87 (0.41-1.85)	18	1.46 (0.66-3.17)	61	1.07 (0.72-1.59)	29	1.29 (0.74-2.24)	106	1.12 (0.85-1.48)	12	1.07 (0.48-2.40)	359	1.04 (0.89-1.22)
	P for trend		0.0854		0.791		0.8148		0.5512		0.7856		0.3807		0.13561		0.9933		0.434
	Chicken
	Q1	54	1	59	1	42	1	17	1	97	1	43	1	183	1	30	1	638	1
	Q2	49	0.95 (0.64-1.43)	42	0.64 (0.42-0.96)	16	0.37 (0.20-0.66)	26	1.26 (0.66-2.38)	89	0.82 (0.61-1.11)	50	0.99 (0.64-1.51)	200	1.14 (0.93-1.40)	17	0.64 (0.34-1.18)	630	0.95 (0.85-1.07)
	Q3	5	0.37 (0.15-0.95)	9	0.60 (0.29-1.23)	3	0.27 (0.08-0.91)	6	1.40 (0.54-3.66)	9	0.39 (0.19-0.77)	9	0.92 (0.43-1.93)	26	0.70 (0.46-1.06)	5	0.94 (0.35-2.50)	91	0.66 (0.52-0.82)
	Q4	31	0.89 (0.53-1.47)	37	0.75 (0.47-1.20)	17	0.53 (0.28-1.00)	20	1.29 (0.62-2.67)	69	0.86 (0.60-1.23)	28	0.87 (0.50-1.49)	114	1.10 (0.85-1.43)	16	1.06 (0.53-2.12)	400	0.93 (0.81-1.07)
	P for trend		0.4651		0.2051		0.0171		0.509		0.2942		0.5916		0.6522		0.9399		0.1436
	Organ meat
	Q1	53	1	55	1	36	1	19	1	84	1	39	1	192	1	28	1	606	1
	Q2	29	0.71 (0.45-1.13)	36	0.81 (0.53-1.25)	19	0.74 (0.42-1.32)	17	0.95 (0.49-1.87)	69	1.03 (0.74-1.42)	34	1.01 (0.63-1.62)	118	0.78 (0.62-0.99)	14	0.68 (0.35-1.31)	442	0.91 (0.80-1.03)
	Q3	28	0.84 (0.52-1.37)	28	0.75 (0.46-1.21)	10	0.51 (0.25-1.05)	18	1.09 (0.55-2.17)	51	0.90 (0.62-1.29)	32	1.12 (0.68-1.85)	125	1.01 (0.79-1.28)	13	0.81 (0.40-1.61)	391	0.98 (0.85-1.12)
	Q4	29	1.07 (0.64-1.79)	28	0.77 (0.46-1.29)	13	0.71 (0.34-1.45)	15	0.89 (0.41-1.91)	60	1.13 (0.78-1.64)	25	1.13 (0.64-1.98)	88	0.93 (0.70-1.23)	13	0.95 (0.45-2.01)	320	0.96 (0.82-1.11)
	P for trend		0.4029		0.4302		0.361		0.8064		0.5859		0.6195		0.6865		0.7885		0.9436
	processed meat
	No	112	1	113	1	67	1	46	1	215	1	100	1	437	1	55	1	1443	1
	Yes	13	1.60 (0.87-2.96)	17	1.67 (0.97-2.88)	6	1.06 (0.44-2.56)	11	2.45 (1.20-4.98)	24	1.05 (0.67-1.65)	9	0.93 (0.45-1.91)	30	0.89 (0.60-1.30)	7	1.82 (0.79-4.22)	123	0.97 (0.80-1.18)
	P for trend		0.134		0.0573		0.8846		0.0062		0.9596		0.7641		0.8308		0.1779		0.9967
