# Supplementary material for: Association between meat consumption and cancer mortality in Korean adults
Source: Front Nutr. 2026 May 4;13:1811743. doi: 10.3389/fnut.2026.1811743 (PMC13180620; doi:10.3389/fnut.2026.1811743)
Supplement: Supplementary file 1 [file Data_Sheet_1.zip › Table_3.xlsx]

## Sheet: Men
	Supplementary Table 3. Association between meat consumption and cancer mortality by cancer type in men (HEXA cohort)
		Gastric cancer		Colorectal cancer		Colon cancer		Rectal cancer		Liver cancer		Pancreatic cancer		Lung cancer		Prostate cancer
		no	HR(95%CI)	no	HR(95%CI)	no	HR(95%CI)	no	HR(95%CI)	no	HR(95%CI)	no	HR(95%CI)	no	HR(95%CI)	no	HR(95%CI)
	Total meat
	Q1	28	1	21	1	12	1	9	1	57	1	37	1	102	1	16	1
	Q2	19	0.88 (0.48-1.59)	27	1.59 (0.89-2.84)	14	1.47 (0.67-3.22)	13	1.75 (0.74-4.15)	45	0.98 (0.66-1.46)	21	0.73 (0.42-1.27)	80	1.13 (0.84-1.53)	8	0.64 (0.27-1.52)
	Q3	16	0.86 (0.45-1.65)	21	1.37 (0.73-2.59)	8	0.90 (0.35-2.30)	13	1.98 (0.82-4.83)	42	1.04 (0.68-1.60)	21	0.87 (0.49-1.54)	77	1.34 (0.98-1.83)	7	0.62 (0.25-1.58)
	Q4	10	0.60 (0.26-1.37)	18	1.18 (0.57-2.42)	7	0.78 (0.27-2.28)	11	1.70 (0.63-4.64)	25	0.67 (0.39-1.14)	17	0.85 (0.43-1.65)	55	1.07 (0.74-1.56)	7	0.60 (0.21-1.71)
	P for trend		0.2334		0.9785		0.4384		0.4521		0.1467		0.7688		0.681		0.3893
	Red meat
	Q1	27	1	20	1	10	1	10	1	60	1	34	1	98	1	13	1
	Q2	20	1.01 (0.55-1.83)	30	1.89 (1.05-3.40)	16	2.50 (1.10-5.65)	14	0.76 (0.50-1.17)	36	1.01 (0.59-1.72)	26	1.41 (0.61-3.28)	73	1.04 (0.76-1.43)	11	1.14 (0.49-2.63)
	Q3	14	0.87 (0.43-1.74)	18	1.19 (0.60-2.35)	8	1.36 (0.50-3.68)	10	1.05 (0.68-1.62)	44	0.84 (0.45-1.56)	18	1.03 (0.40-2.63)	82	1.41 (1.02-1.94)	6	0.68 (0.24-1.91)
	Q4	12	0.86 (0.39-1.89)	19	1.09 (0.51-2.30)	7	1.01 (0.32-3.14)	12	0.72 (0.42-1.22)	29	1.02 (0.52-2.01)	18	1.09 (0.40-2.98)	61	1.17 (0.81-1.71)	8	0.84 (0.29-2.45)
	P for trend		0.6536		0.5901		0.5236		0.3556		0.9993		0.8804		0.3265		0.997
	Chicken
	Q1	26	1	29	1	20	1	9	1	54	1	32	1	91	1	14	1
	Q2	32	0.89 (0.52-1.51)	26	0.58 (0.34-1.00)	9	0.30 (0.14-0.67)	17	1.19 (0.52-2.71)	67	0.87 (0.60-1.26)	37	0.78 (0.48-1.28)	135	1.14 (0.87-1.50)	11	0.63 (0.28-1.41)
	Q3	3	0.58 (0.17-1.95)	5	0.73 (0.28-1.93)	1	0.22 (0.03-1.70)	4	1.84 (0.55-6.15)	6	0.52 (0.22-1.23)	7	1.03 (0.44-2.38)	14	0.86 (0.49-1.52)	2	0.86 (0.19-3.86)
	Q4	12	0.56 (0.27-1.17)	27	0.84 (0.47-1.50)	11	0.53 (0.23-1.20)	16	1.52 (0.62-3.71)	42	0.81 (0.52-1.28)	20	0.69 (0.37-1.28)	74	1.08 (0.77-1.50)	11	1.06 (0.44-2.56)
	P for trend		0.1109		0.6834		0.1063		0.3329		0.3295		0.2713		0.7596		0.8728
	Organ meat
	Q1	26	1	24	1	14	1	10	1	48	1	28	1	110	1	12	1
	Q2	15	0.63 (0.33-1.20)	25	1.12 (0.63-1.99)	12	1.09 (0.50-2.41)	13	1.19 (0.51-2.76)	47	1.07 (0.71-1.62)	26	1.01 (0.58-1.75)	77	0.69 (0.52-0.93)	11	0.98 (0.43-2.27)
	Q3	14	0.72 (0.36-1.43)	16	0.91 (0.47-1.78)	5	0.68 (0.24-1.95)	11	1.11 (0.45-2.74)	36	0.99 (0.63-1.57)	27	1.27 (0.72-2.25)	71	0.78 (0.57-1.08)	8	0.96 (0.37-2.47)
	Q4	18	1.37 (0.70-2.71)	22	1.15 (0.59-2.25)	10	1.36 (0.53-3.52)	12	1.04 (0.40-2.70)	38	1.21 (0.74-1.96)	15	0.88 (0.44-1.77)	56	0.84 (0.59-1.21)	7	0.93 (0.33-2.64)
	P for trend		0.1187		0.823		0.6247		0.8792		0.5137		0.7955		0.9618		0.8873
	processed meat
	Q1	59	1	63	1	34	1	29	1	130	1	74	1	255	1	31	1
	Q2	10	1.18 (0.59-2.35)	10	1.01 (0.51-2.00)	2	0.39 (0.09-1.67)	8	1.66 (0.74-3.71)	23	1.08 (0.68-1.70)	14	1.14 (0.63-2.06)	39	1.08 (0.76-1.52)	4	0.92 (0.32-2.67)
	Q3	4	0.80 (0.28-2.29)	14	1.93 (1.03-3.62)	5	1.36 (0.49-3.75)	9	2.53 (1.12-5.72)	16	1.14 (0.65-1.98)	8	1.02 (0.47-2.21)	20	0.82 (0.51-1.32)	3	0.92 (0.27-3.20)
	P for trend		0.8451		0.0588		0.849		0.0199		0.6134		0.855		0.5564		0.87

## Sheet: Women
	Supplementary Table 3. Association between meat consumption and cancer mortality by cancer type in women (HEXA cohort)
		Gastric cancer		Colorectal cancer		Colon cancer		Liver cancer		Pancreatic cancer		Lung cancer		Breast cancer		Ovarian cancer
		no	HR(95%CI)	no	HR(95%CI)	no	HR(95%CI)	no	HR(95%CI)	no	HR(95%CI)	no	HR(95%CI)	no	HR(95%CI)	no	HR(95%CI)
	Total meat
	Q1	19	1	33	1	23	1	31	1	37	1	51	1	19	1	9	1
	Q2	14	0.82 (0.41-1.66)	13	0.49 (0.25-0.93)	9	0.53 (0.24-1.15)	20	0.80 (0.45-1.42)	31	1.08 (0.66-1.75)	47	1.26 (0.84-1.88)	13	0.73 (0.36-1.49)	8	1.03 (0.39-2.70)
	Q3	7	0.43 (0.18-1.06)	21	0.92 (0.52-1.64)	13	0.95 (0.46-1.94)	19	0.88 (0.48-1.59)	26	1.06 (0.62-1.80)	28	0.92 (0.57-1.49)	16	0.94 (0.47-1.90)	11	1.68 (0.67-4.21)
	Q4	12	0.67 (0.29-1.55)	24	1.18 (0.64-2.17)	18	1.63 (0.80-3.34)	21	0.99 (0.53-1.86)	14	0.60 (0.31-1.19)	36	1.28 (0.79-2.08)	20	1.25 (0.60-2.59)	12	2.18 (0.82-5.79)
	P for trend		0.3388		0.2347		0.0598		0.8794		0.1323		0.4714		0.3223		0.0766
	Red meat
	Q1	18	1	31	1	21	1	32	1	39	1	49	1	18	1	10	1
	Q2	14	0.80 (0.39-1.66)	15	0.57 (0.30-1.08)	11	0.63 (0.30-1.34)	21	0.87 (0.49-1.54)	26	0.85 (0.51-1.43)	46	1.28 (0.84-1.95)	15	0.84 (0.41-1.71)	6	0.72 (0.26-2.04)
	Q3	10	0.57 (0.25-1.33)	20	0.89 (0.48-1.64)	13	0.92 (0.43-1.94)	18	0.85 (0.46-1.59)	29	1.13 (0.66-1.91)	30	1.01 (0.62-1.64)	14	0.82 (0.39-1.75)	10	1.42 (0.55-3.63)
	Q4	10	0.48 (0.19-1.23)	25	1.30 (0.69-2.44)	18	1.62 (0.76-3.44)	20	0.93 (0.48-1.80)	14	0.58 (0.29-1.15)	37	1.29 (0.78-2.13)	21	1.33 (0.63-2.82)	14	2.33 (0.89-6.07)
	P for trend		0.1299		0.1338		0.0675		0.9227		0.1674		0.4712		0.2697		0.026
	Chicken
	Q1	14	1	30	1	18	1	40	1	39	1	59	1	16	1	13	1
	Q2	9	1.67 (0.71-3.91)	11	0.95 (0.47-1.92)	9	1.33 (0.59-3.01)	6	0.44 (0.19-1.05)	17	1.22 (0.68-2.17)	15	0.78 (0.44-1.38)	8	1.24 (0.53-2.94)	2	0.38 (0.09-1.70)
	Q3	21	1.34 (0.66-2.73)	32	0.98 (0.58-1.66)	26	1.40 (0.74-2.64)	20	0.50 (0.29-0.88)	28	0.75 (0.45-1.24)	51	0.94 (0.64-1.40)	25	1.37 (0.71-2.64)	16	0.97 (0.45-2.08)
	Q4	8	0.68 (0.26-1.75)	18	0.81 (0.43-1.55)	10	0.80 (0.35-1.87)	25	0.96 (0.55-1.68)	24	1.08 (0.62-1.90)	37	1.09 (0.70-1.72)	19	1.33 (0.63-2.79)	9	0.71 (0.28-1.81)
	P for trend		0.3055		0.5311		0.5451		0.9106		0.9032		0.6013		0.5363		0.599
	Organ meat
	Q1	26	1	41	1	28	1	35	1	35	1	76	1	18	1	20	1
	Q2	11	0.77 (0.37-1.58)	16	0.81 (0.45-1.47)	11	0.78 (0.38-1.59)	18	1.26 (0.70-2.25)	25	1.61 (0.95-2.72)	31	0.87 (0.56-1.33)	15	1.72 (0.86-3.47)	10	1.10 (0.51-2.41)
	Q3	9	0.62 (0.28-1.37)	17	0.88 (0.49-1.60)	12	0.89 (0.44-1.81)	22	1.75 (1.00-3.06)	23	1.69 (0.97-2.93)	35	1.09 (0.72-1.67)	14	1.71 (0.83-3.54)	3	0.34 (0.10-1.18)
	Q4	6	0.39 (0.15-1.01)	17	0.98 (0.53-1.83)	12	1.03 (0.49-2.17)	16	1.41 (0.74-2.69)	25	2.38 (1.36-4.18)	20	0.72 (0.42-1.22)	21	2.86 (1.44-5.70)	7	0.75 (0.29-1.94)
	P for trend		0.695		0.9039		0.7783		0.2874		0.0067		0.3457		0.0058		0.3766
	processed meat
	No	38	1	69	1	47	1	77	1	87	1	137	1	54	1	33	1
	Yes	14	1.59 (0.82-3.09)	22	1.46 (0.87-2.45)	16	1.60 (0.86-2.95)	14	0.95 (0.52-1.73)	21	1.29 (0.77-2.15)	25	0.94 (0.59-1.48)	14	0.69 (0.37-1.32)	7	0.77 (0.32-1.84)
